# Supplementary material for: Enriched circulating and tumor-resident TGF-β+ regulatory B cells in patients with melanoma promote FOXP3+ Tregs
Source: Oncoimmunology. 2022 Jul 28;11(1):2104426. doi: 10.1080/2162402X.2022.2104426 (PMC9336482; doi:10.1080/2162402X.2022.2104426)
Supplement: Supplemental Material [file KONI_A_2104426_SM9602.zip]

Archive with 11 entries (11 files):
- Supp_Fig_1.tif
- Supp_Fig_2.tif
- Supp_Fig_3.tif
- Supp_Fig_4.tif
- Supp_Fig_5.tif
- Supp_Fig_6.tif
- Supp_Fig_7.tif
- Supp_Fig_8.tif
- Supplementary Figure Captions.docx
- Supplementary_Table_1.docx
- Supplementary_Table_2.docx
